# Supplementary material for: Availability of Metribuzin-Loaded Polymeric Nanoparticles in Different Soil Systems: An Important Study on the Development of Safe Nanoherbicides
Source: Plants (Basel). 2022 Dec 4;11(23):3366. doi: 10.3390/plants11233366 (PMC9737720; doi:10.3390/plants11233366)
Supplement: Supplementary file 1 [file plants-11-03366-s001.zip]

Archive with 1 entries (1 files):
- plants-2053240-supplementary.pdf
